# Supplementary material for: Food Security and the COVID-19 Crisis from a Consumer Buying Behaviour Perspective—The Case of Bangladesh
Source: Foods. 2021 Dec 10;10(12):3073. doi: 10.3390/foods10123073 (PMC8701356; doi:10.3390/foods10123073)
Supplement: Supplementary file 1 [file foods-10-03073-s001.zip]

Archive with 1 entries (1 files):
- foods-1477774-supplementary.pdf
